# Supplementary material for: Beyond GLP-1 Agonists: An Adaptive Ketogenic–Mediterranean Protocol to Counter Metabolic Adaptation in Obesity Management
Source: Nutrients. 2025 Aug 20;17(16):2699. doi: 10.3390/nu17162699 (PMC12389659; doi:10.3390/nu17162699)
Supplement: Supplementary file 1 [file nutrients-17-02699-s001.zip]

Archive with 1 entries (1 files):
- nutrients-3818022-supplementary.xlsx
