# Supplementary material for: Beyond GLP-1 Agonists: An Adaptive Ketogenic–Mediterranean Protocol to Counter Metabolic Adaptation in Obesity Management
Source: Nutrients. 2025 Aug 20;17(16):2699. doi: 10.3390/nu17162699 (PMC12389659; doi:10.3390/nu17162699)
Supplement: Supplementary file 1 [file nutrients-17-02699-s001.zip › nutrients-3818022-supplementary.xlsx]

## Sheet: README_S1
Supplementary Table S1 — Documentation (README_S1)
File: Table_S1_KMD_study-level_characteristics.xlsx
Version: 1.0 (2025-08-14)
Article: Beyond GLP-1 Agonists: An Adaptive Ketogenic–Mediterranean Protocol to Counter Metabolic Adaptation in Obesity Management (submitted to Nutrients).
Authors: [Full author list]
Corresponding author: [Name, email]
Scope and Description
This workbook provides standardized, study- and arm-level extraction for Ketogenic–Mediterranean Diet (KMD) protocols included in the evidence mapping. Each KMD arm is fully specified to enable reproducible analysis and traceability across publications.
How to cite
In the manuscript, refer to “Supplementary Table S1: Study-level characteristics of Ketogenic–Mediterranean protocols (design, population, duration, adherence, outcomes, ketosis measurement).” Reference numbering follows the main reference list of the article. Each arm in Table_S1_long includes DOI/PMID and an optional Manuscript_RefNo field.
Abbreviations and standardized KMD groups
MMKD = Modified Mediterranean–Ketogenic Diet
KEMEMPHY (aka KEMEPHY) = Ketogenic Mediterranean Diet with Phytoextracts
VLCKD = Very‑Low‑Calorie Ketogenic Diet
SKMD = Spanish Ketogenic Mediterranean Diet
KMD = Ketogenic Mediterranean Diet (generic)
KETO‑MED = Ketogenic + Mediterranean elements (no official acronym)
General conventions
• doi = DOI identifier without URL prefix (e.g., 10.xxxx/xxxxx).
• year_pub = four-digit year (YYYY).
• NR = Not reported (unknown/unavailable). Use “NA” only for true non‑applicability.
• caloric_level_kcal_day: if ad libitum, write “ad libitum (NR)”; if kcal/kg/day, keep units and add day‑kcal estimate from baseline weight (“estimated”).
• Macros: convert g/day ↔ % only if the paper provides % and a kcal/day target. Use 4 kcal/g (carbohydrate/protein) and 9 kcal/g (fat). Report g/day to 1 decimal; report % as integers (no decimals).
• If the protocol varies by phases/ratios (e.g., 4:1→1:1) without a stable group % for the KMD arm, leave % and g/day as NR.
Coding — is_dynamic_calories (text + code)
0 = static (fixed kcal target without recalculation)
1 = dynamic (planned recalculation by current weight and/or repeated REE/TEE to maintain % deficit)
2 = ad_libitum_no_numeric_target (no numeric calorie target)
3 = mixed (phases with different strategies)
9 = NR (undeterminable)
Coding — Caloric level adjusted for metabolic adaptation (text + code)
1 = yes (individual adjustment to compensate adaptive thermogenesis using repeated REE/TEE)
0.5 = partial (REE/TEE assessed with some adjustment, but either single measurement or no stated compensation)
0 = no (no adaptation adjustment; weight or other markers only)
9 = NR (undeterminable)
Adherence fields
• adherence_method = tool(s) used (e.g., ketonemia, visits).
• adherence_definition = rule/threshold (e.g., β‑hydroxybutyrate 0.6–3.0 mmol/L; % of scheduled visits).
• adherence_result = quantitative result (e.g., % adherent). If absent, use NR.
Adverse events fields
• mild_adverse_events vs serious_adverse_events per study/clinical criteria; use NR if not reported.
Excel validation (recommended)
• standardized_group_name: {MMKD, KEMEMPHY, VLCKD, SKMD, KMD, KETO‑MED}.
• is_dynamic_calories: {Static (0); Dynamic (1); ad_libitum_no_numeric_target (2); Mixed (3); NR [9]}.
• caloric_adaptation_adjusted: {Yes (1); Partial (0.5); No (0); NR [9]}.
• fat_pct, carbs_pct, protein_pct: integer (0–100) or “NR”. Do not use ranges; if % varies by phases/individuals without a stable group value, use “NR”.
Traceability notes
For NR values, check clinical trial registries (ClinicalTrials.gov / ISRCTN), supplementary materials/appendices, or the journal website. Always keep DOI and/or PMID for each arm. If a study is not already cited in the main reference list, include its full citation on the REFS_S1 sheet.
Contact and change log
For any corrections, contact the corresponding author. Record edits in a “ChangeLog” section at the bottom of this sheet with date, editor, and a one‑line note.
Data dictionary (variables appear in Table_S1_long and Table_S1_matrix)
1) study_id — Unique key (e.g., KMD_2008_PerezGuisado_SKMD)
2) first_author — Surname of first author (as published)
3) year_pub — Year of publication (YYYY)
4) country — Country of study
5) journal — Journal name (verbatim)
6) protocol_name_reported — As stated (e.g., SKMD, KEMEPHY, VLCKD-Med)
7) standardized_group_name — {MMKD, KEMEMPHY, VLCKD, SKMD, KMD, KETO-MED}
8) arm_label — Arm description (e.g., “KMD induction”, “VLCKD-Med”)
9) study_design — {RCT_parallel, RCT_crossover, nonrandomized, single-arm, case_series, other}
10) population_desc — Brief description (e.g., adults with obesity; prediabetes/T2D)
11) n_arm — Sample size in KMD arm
12) n_total — Total sample size (all arms)
13) age_mean_yrs — Mean age (years) or NR
14) age_sd_yrs — SD or NR
15) bmi_mean_kg_m2 — Mean BMI or NR
16) bmi_sd_kg_m2 — SD or NR
17) caloric_level_kcal_day — kcal/day, “ad libitum (NR)”, or “kcal/kg/day (estimated)”
18) is_dynamic_calories — {0,1,2,3,9} (see coding)
19) caloric_adaptation_adjusted — {1,0.5,0,9} (see coding)
20) protein_g_day — g/day (1 decimal) or NR
21) carbs_g_day — g/day (1 decimal) or NR
22) fat_g_day — g/day (1 decimal) or NR
23) protein_pct — % energy (0–100) or NR
24) carbs_pct — % energy (0–100) or NR
25) fat_pct — % energy (0–100) or NR
26) duration_weeks — Intervention duration in weeks
27) ketosis_verification — {blood_BHB, urine_acetoacetate, breath_acetone, mixed, NR} (+ thresholds if given)
28) adherence_method — Tools used (free text)
29) adherence_definition — Rule/threshold (free text)
30) adherence_result — % adherent or NR
31) weight_change_kg — Mean change (− = loss) or NR
32) dropout_rate_pct — % dropout or NR
33) mild_adverse_events — Text (NR if not reported)
34) serious_adverse_events — Text (NR if not reported)
35) doi — DOI without URL prefix
36) pmid — PubMed ID or NR
37) manuscript_ref_no — Number in the manuscript reference list (integer) or blank if not included
variable	definition	type / allowed values	coding & notes
first_author	First author (family name only; ASCII)	text	Use ASCII (e.g., PerezGuisado)
year_pub	Publication year	YYYY	4 digits
country	Country of study	text	As reported (primary recruiting country)
journal	Journal name	text	As reported
issn	Journal ISSN	text or NR	NR if not found
doi	DOI without URL	text like 10.xxxx/xxxxx	No https://doi.org/ prefix
study_design	Design	text	RCT, nonrandomized, pilot, crossover, etc.
population_condition	Main condition/phenotype	text	Obesity, T2D, Prediabetes, MCI, Migraine, etc.
sample_size_arm	N participants in arm	integer	As randomized or analyzed (specify in notes)
age_mean	Mean age	decimal or NR	Years
age_sd	SD of age	decimal or NR	Years
female_pct	Female (%)	integer 0–100 or NR	As reported
bmi_mean	Baseline BMI	decimal or NR	kg/m²
bmi_sd	SD of BMI	decimal or NR	kg/m²
baseline_weight_kg_mean	Baseline body weight	decimal or NR	kg
intervention_name	Original arm label in paper	text (verbatim)	Preserve original naming
standardized_group_name	Standardized group label	text	list: MMKD, KEMEMPHY, VLCKD, SKMD, KMD, KETO-MED
ketogenic_phase_duration_days	Length of ketogenic phase(s)	integer or NR	Dietary days in ketosis; total across phases if continuous
total_intervention_duration_weeks	Total arm duration	decimal or NR	Weeks for that arm
caloric_level_kcal_day	Energy target	integer, "ad libitum (NR)", or "X kcal/kg/d (estimated YY kcal/d)"	Enter estimate in notes_traceability
caloric_level_unit	Unit for energy prescription	text	kcal/d, kcal/kg/d, ad libitum
is_dynamic_calories	Whether kcal target is dynamic	list text+code	Static (0); Dynamic (1); ad_libitum_no_target (2); Mixed (3); NR [9]
caloric_level_adjusted_for_met_adapt	Adjustment for metabolic adaptation	list text+code	Yes (1); Partial (0.5); No (0); NR [9]
fat_g_day	Fat grams/day	1 decimal or NR	Compute if % and kcal known
fat_pct	Fat percent of energy	integer 0–100 or NR	Compute if g/d and kcal known
carbs_g_day	Carbohydrate grams/day	1 decimal or NR	Compute if % and kcal known
carbs_pct	Carbohydrate percent of energy	integer 0–100 or NR	Compute if g/d and kcal known
protein_g_day	Protein grams/day	1 decimal or NR	Compute if % and kcal known
protein_pct	Protein percent of energy	integer 0–100 or NR	Compute if g/d and kcal known
fiber_g_day	Dietary fiber g/day	1 decimal or NR	As reported
ketosis_verification_method	How ketosis was verified	text or NR	Blood BHB, urine acetoacetate, breath acetone, NR
adherence_method	Monitoring tool(s) for adherence	text or NR	Ketonemia, visit schedule, diaries, etc.
adherence_definition	Operational definition	text or NR	E.g., BHB ≥0.5–1.0 mmol/L; ≥80% visits
adherence_result	Result value	text/number or NR	% adherent; mean BHB; etc.
mild_adverse_events	Mild AEs	text or NR	As defined by each study
serious_adverse_events	Serious AEs	text or NR	As defined by each study
notes_traceability	Notes and sources for NR/imputations	free text	Registry IDs; supplemental files; estimation method

## Sheet: TABLE_S1
Table S1. Study‑level characteristics of Ketogenic–Mediterranean protocols (design, population, duration, adherence, outcomes, ketosis measurement).
study_title	Effects of a ketogenic diet in overweight women with polycystic ovary syndrome	Effect of Ketogenic Mediterranean diet with phytoextracts and low carbohydrates/high-protein meals on weight, cardiovascular risk factors, body composition and diet compliance in Italian council employees	Effects of Twenty Days of the Ketogenic Diet on Metabolic and Respiratory Parameters in Healthy Subjects	Mediterranean Diet versus Very Low-Calorie Ketogenic Diet: Effects of Reaching 5% Body Weight Loss on Body Composition in Subjects with Overweight and with Obesity—A Cohort Study	Long Term Successful Weight Loss with a Combination Biphasic Ketogenic Mediterranean Diet and Mediterranean Diet Maintenance Protocol	Improving Adherence to a Mediterranean Ketogenic Nutrition Program for High-Risk Older Adults: A Pilot Randomized Trial	Improving Adherence to a Mediterranean Ketogenic Nutrition Program for High-Risk Older Adults: A Pilot Randomized Trial	Effects of n-3 Polyunsaturated Fatty Acids (ω-3) Supplementation on Some Cardiovascular Risk Factors with a Ketogenic Mediterranean Diet	Effects of n-3 Polyunsaturated Fatty Acids (ω-3) Supplementation on Some Cardiovascular Risk Factors with a Ketogenic Mediterranean Diet	Ketonemia and Glycemia Affect Appetite Levels and Executive Functions in Overweight Females During Two Ketogenic Diets	Ketonemia and Glycemia Affect Appetite Levels and Executive Functions in Overweight Females During Two Ketogenic Diets	Addressing Pain Using a Mediterranean Ketogenic Nutrition Program in Older Adults with Mild Cognitive Impairment	Addressing Pain Using a Mediterranean Ketogenic Nutrition Program in Older Adults with Mild Cognitive Impairment	Modified Mediterranean-Ketogenic Diet and Carboxytherapy as Personalized Therapeutic Strategies in Lipedema: A Pilot Study	Modified Mediterranean-Ketogenic Diet and Carboxytherapy as Personalized Therapeutic Strategies in Lipedema: A Pilot Study	Modified Mediterranean-ketogenic diet modulates gut microbiome and short-chain fatty acids in association with Alzheimer's disease markers in subjects with mild cognitive impairment	Effects of a Ketogenic and Low Fat Diet on the Human Metabolome, Microbiome and Food-ome in Adults at Risk for Alzheimer's Disease	Consuming a modified Mediterranean ketogenic diet reverses the peripheral lipid signature of Alzheimer’s disease in humans	Small extracellular vesicles in plasma reveal molecular effects of modified Mediterranean-ketogenic diet in participants with mild cognitive impairment	Serum and CSF metabolomics analysis shows Mediterranean Ketogenic Diet mitigates risk factors of Alzheimer's disease	Changes in Adiposity and Cerebrospinal Fluid Biomarkers Following a Modified Mediterranean Ketogenic Diet in Older Adults at Risk for Alzheimer’s Disease	Modified ketogenic diet is associated with improved cerebrospinal fluid biomarker profile, cerebral perfusion, and cerebral ketone body uptake in older adults at risk for Alzheimer's disease: a pilot study	Ketogenic dietary lifestyle intervention effects on sleep, cognition, and behavior in mild cognitive impairment: Study design	Gut mycobiome and its interaction with diet, gut bacteria and Alzheimer's disease markers in subjects with mild cognitive impairment: A pilot study	Mediterranean ketogenic diet accounts for reduced pain frequency and intensity in patients with chronic migraine: A pilot study	Effect of Ketogenic Diet on Motor Functions and Daily Living Activities of Children With Multidrug-Resistant Epilepsy: A Prospective Study	Efficacy and tolerability of olive oil-based ketogenic diet in children with drug-resistant epilepsy: A single center experience from Turkey	Effect of 30 days of ketogenic Mediterranean diet with phytoextracts on athletes' gut microbiome composition	Keyto app and device versus WW app on weight loss and metabolic risk in adults with overweight or obesity: A randomized trial	Italian Ketogenic Mediterranean Diet in Overweight and Obese Patients with Prediabetes or Type 2 Diabetes	Spanish Ketogenic Mediterranean diet: a healthy cardiovascular diet for weight loss	The Effect of the Spanish Ketogenic Mediterranean Diet on Nonalcoholic Fatty Liver Disease: A Pilot Study	A Pilot Study of the Spanish Ketogenic Mediterranean Diet: An Effective Therapy for the Metabolic Syndrome	Analysis of hematological parameters in patients treated with ketogenic diet due to drug-resistant epilepsy
study_id	Paoli2020	Paoli2011	Rubini2015	DiRosa2022-VLCKD	Paoli2013	Sheffler2023-MKNA	Sheffler2023-MKNE	Paoli2015-KD	Paoli2015-KDO3	Lodi2020-KMD	Lodi2020-KEMEMPHY	Klejc2024-MKNA	Klejc2024-MKNE	DiRenzo2023-KDCB	DiRenzo2023-KD	Nagpal2019	Dilmore2023	Neth2025	Kumar2022	Schweickart2024-MMKD	Brinkley2022	Neth2020	Sanderlin2022	Nagpal2020	Olivito2024	Cubukcu2018	Guzel2019	Mancin2022-KEMEMPHY	Falkenhain2021	Cincione2022	Pérez-Guisado2008	Perez-Guisado2011	Perez-Guisado2011	Kose2018
doi	10.1186/s12967-020-02277-0	10.1186/1475-2891-10-112	10.1007/s00408-015-9806-7	10.3390/ijerph192013040	10.3390/nu5125205	10.3390/nu15102329	10.3390/nu15102329	10.3390/md13020996	10.3390/md13020996	10.1002/oby.22934	10.1002/oby.22934	10.2147/JPR.S451236	10.2147/JPR.S451236	10.3390/nu15163654	10.3390/nu15163654	10.1016/j.ebiom.2019.08.032	10.1002/alz.13007	10.1038/s43856-024-00682-w	10.1093/braincomms/fcac262	10.1038/s44324-024-00016-3	10.3389/fnins.2022.906539	10.1016/j.neurobiolaging.2019.09.015	10.1002/trc2.12343	10.1016/j.ebiom.2020.102950	10.1016/j.clnu.2024.06.015	10.1177/0883073818786558	10.1016/j.ejpn.2018.11.007	10.3389/fnut.2022.979651	10.1002/oby.23242	10.3390/nu14204361	10.1186/1475-2891-7-30	10.1089/jmf.2011.0075	10.1089/jmf.2010.0137	10.1007/s10072-017-3152-x
year_pub	2020	2011	2015	2022	2013	2023	2023	2015	2015	2020	2020	2024	2024	2023	2023	2019	2023	2025	2022	2024	2022	2020	2022	2020	2024	2018	2019	2022	2021	2022	2008	2011	2011	2018
journal	Journal of Translational Medicine	Nutrition Journal	Lung	International Journal of Environmental Research and Public Health	Nutrients	Nutrients	Nutrients	Marine Drugs	Marine Drugs	Obesity	Obesity	Journal of Pain Research	Journal of Pain Research	Nutrients	Nutrients	EBioMedicine	Alzheimers Dement	Communications Medicine	Brain Communications	npj Metabolic Health and Disease	Frontiers in Neuroscience	Neurobiology of Aging	Alzheimer's & Dementia: Translational Research & Clinical Interventions	EBioMedicine	Clinical Nutrition	Journal of Child Neurology	European Journal of Paediatric Neurology	Frontiers in Nutrition	Obesity (Silver Spring)	Nutrients	Nutrition Journal	Journal of Medicinal Food	Journal of Medicinal Food	Neurological Sciences
issn_journal	NR	1475-2891	NR	NR	2072-6643	2072-6643	2072-6643	1660-3397	1660-3397	1930-739X	1930-739X	NR	NR	2072-6643	2072-6643	2352-3964	1552-5260	2730-664X	2632-1297	NR	1662-453X	0197-4580	NR	2352-3964	0261-5614	NR	1090-3798	2296-861X	1930-739X (Online); 1930-7381 (Print)	NR	NR	NR	1096-620X (Print); 1557-7600 (Electronic)	NR
authors_first4	Paoli A; Mancin L; Giacona MC; Bianco A	Paoli A; Cenci L; Grimaldi KA	Rubini Alessandro; Bosco Gerardo; Lodi Alessandra; Cenci Lorenzo	Di Rosa C; Lattanzi G; Spiezia C; Imperia E	Paoli A, Bianco A, Grimaldi KA, Lodi A	Sheffler JL; Kiosses DN; He Z; Arjmandi BH	Sheffler JL; Kiosses DN; He Z; Arjmandi BH	Paoli A; Moro T; Bosco G; Bianco A	Paoli A; Moro T; Bosco G; Bianco A	Lodi A, Zarantonello L, Bisiacchi PS, Cenci L	Lodi A, Zarantonello L, Bisiacchi PS, Cenci L	Kamelia Klejc; Yenisel Cruz-Almeida; Julia L. Sheffler	Kamelia Klejc; Yenisel Cruz-Almeida; Julia L. Sheffler	Di Renzo L, Gualtieri P, Zomparelli S, De Santis GL	Di Renzo L, Gualtieri P, Zomparelli S, De Santis GL	Nagpal R; Neth BJ; Wang S; Craft S	Dilmore AH; Martino C; Neth BJ; West KA	Neth BJ; Huynh K; Giles C; Wang T	Kumar A; Sharma M; Su Y; Singh S	Schweickart A; Batra R; Neth BJ; Martino C	Brinkley TE; Leng I; Register TC; Neth BJ	Neth BJ, Mintz A, Whitlow C, Jung Y	Sanderlin AH; Hayden KM; Baker LD; Craft S	Nagpal R, Neth BJ, Wang S, Mishra SP	Olivito I; Ferraro S; Tarsitano A; Pagliuso M	Çubukçu D; Güzel O; Arslan N	Guzel O; Uysal U; Arslan N	Mancin L; Amatori S; Caprio M; Sattin E	Falkenhain K; Locke SR; Lowe DA; Reitsma NJ	Cincione RI; Messina A; Cibelli G; Messina G	Pérez-Guisado J; Muñoz-Serrano A; Alonso-Moraga Á	Pérez-Guisado J; Muñoz-Serrano A	Pérez-Guisado J; Muñoz-Serrano A	Kose E, Guzel O, Arslan N
country	Italy	Italy	Italy	Italy	Italy	USA	USA	Italy	Italy	Italy	Italy	USA	USA	Italy	Italy	USA	USA	USA	USA	USA	United States	USA	USA	United States	Italy	Turkey (Izmir)	Turkey	Italy	USA	Italy	Spain	Spain	Spain (Córdoba)	Turkey
Registry_Type	ClinicalTrials.gov (retrospectively registered)	NR	NR	NR	NR	NR	NR	NR	NR	ClinicalTrials.gov	ClinicalTrials.gov	ClinicalTrials.gov	ClinicalTrials.gov	ClinicalTrials.gov	ClinicalTrials.gov	ClinicalTrials.gov	ClinicalTrials.gov	ClinicalTrials.gov	ClinicalTrials.gov	ClinicalTrials.gov	ClinicalTrials.gov	ClinicalTrials.gov	ClinicalTrials.gov	ClinicalTrials.gov	ClinicalTrials.gov	NR	NR	ClinicalTrials.gov	ClinicalTrials.gov	NR	NR	NR	NR	NR
registro_id	NCT04163120	NR	NR	NR	NR	NR	NR	NR	NR	NCT04086498	NCT04086498	NCT04817176	NCT04817176	NCT01890070	NCT01890070	NCT02984540	NCT02984540	NCT02984540	NCT02984540	NCT02984540	NCT02984540	NCT02984540	NCT03472664	NCT02984540	NCT01890070	NR	NR	NCT04078971	NCT04165707	NR	NR	NR	NR	NR
ethics_committee	Ethical committee of the Department of Biomedical Sciences (HEC-DSB13/16)	The ethical and clinical review committee of IPA and the European Nutrition Society	Ethical Board of the University of Padova, Department of Biomedical Sciences	Ethics Committee Campus Bio-Medico University of Rome (approval code 130.21 OSS)	Ethical Commission of the Department of Biomedical Sciences of the University of Padova	Florida State University IRB (STUDY00001833)	Florida State University IRB (STUDY00001833)	Local Departmental Ethical Committee (approved)	Local Departmental Ethical Committee (approved)	University of Padua Department of Biomedical Sciences Human Ethical Committee, HEC-DSB 03/15	University of Padua Department of Biomedical Sciences Human Ethical Committee, HEC-DSB 03/15	Florida State University Institutional Review Board	Florida State University Institutional Review Board	Ethics Committee of the Calabria Region Central Area Section (register protocol no. 146 17/05/2018)	Ethics Committee of the Calabria Region Central Area Section (register protocol no. 146 17/05/2018)	Institutional Review Boards of the Wake Forest School of Medicine	Wake Forest Institutional Review Board	Wake Forest Institutional Review Board	Wake Forest Institutional Review Board	Wake Forest Institutional Review Board	Wake Forest Institutional Review Board	Wake Forest Institutional Review Board	Wake Forest University School of Medicine Institutional Review Board	Institutional Review Boards of the Wake Forest School of Medicine	Ethics Committee of Medicine, University of Rome “Tor Vergata”; Helsinki Declaration (1975, rev. 1983)	Ethics Committee of Dr. Behçet Uz Children’s Disease and Surgery Training and Research Hospital; approval number: 2014/21,1339918	Ethics Committee of the Dr. Behcet Uz Children Hospital (2014/03-08)	Ethical Committee of the Department of Biomedical Sciences, University of Padua	University of British Columbia’s clinical research ethics board	Ethics Committee approved as a quality improvement project (CT22_2018)	The Ethics and Clinical Investigation Committee of the “Spanish Medical Association of the Proteinic Diet”	Ethics and Clinical Investigation Committee of the "Spanish Medical Association of the Proteinic Diet"	The Ethics and Clinical Investigation Committee of the “Spanish Medical Association of the Proteinic Diet”	Ethics Committee of the Dokuz Eylul University Hospital (Date: 03.03.2016, number: 2016/06-01)
financing_details	Department institutional research funding	Partially funded by Gianluca Mech SpA; authors supported by University of Padova and NTU Athens; funder had no role	NR	This research received no external funding	AL supported by grant from Gianluca Mech SpA; AP and GB funded by Department of Biomedical Sciences, University of Padova; KG funded by Biomedical Engineering Laboratory, National Technical University of Athens	NIH NCATS 1KL2TR001429; NIA P30AG059297 (CAMPAS Pilot Grant)	NIH NCATS 1KL2TR001429; NIA P30AG059297 (CAMPAS Pilot Grant)	Partially funded by Gianluca Mech SpA; plus Univ. Padova; Univ. Palermo; Eurogenetica; Florida Gulf to Bay Anesthesiology	Partially funded by Gianluca Mech SpA; plus Univ. Padova; Univ. Palermo; Eurogenetica; Florida Gulf to Bay Anesthesiology	Dr. Paoli's Institutional Grant from the Department of Biomedical Sciences	Dr. Paoli's Institutional Grant from the Department of Biomedical Sciences	NIH/NCATS KL2TR001429; NIH FIRST U54CA267730-02; NIH/NIA R01AG059809; R01AG067757; R01076082	NIH/NCATS KL2TR001429; NIH FIRST U54CA267730-02; NIH/NIA R01AG059809; R01AG067757; R01076082	This research received no external funding	This research received no external funding	NIH P30AG049638; R01AG055122; Hartman Family Foundation; DoD W81XWH-18-1-0118; W81XWH-19-1-0236; Center for Diabetes, Obesity and Metabolism (Wake Forest Baptist Medical Center); NCATS UL1TR001420	Wake Forest ADRC (P30-AG072947); Hartman Family Foundation; Roena B. Kulynych Center for Memory and Cognition Research; NIA grants U19AG063744, U01AG061359-01, RF1AG059093, RF1AG057452, R01AG046171; AMP-AD	Wake Forest ADRC (P30AG049638); Hartman Family Foundation; Roena B. Kulynych Center for Memory and Cognition Research; Wake Forest CTSI (NCATS UL1TR001420); Swedish Research Council & ALFGBG; NIA (R01AG046171, RF1AG051550, RF1AG057452, R01AG059093, RF1AG058942, U01AG061359, U19AG063744); FNIH #DAOU16AMPA; NHMRC 1197190; Alzheimer’s Association AARFD-22-974775	NIH R01AG061805-01 (to G.D.); P30 AG049638; NCI P30CA012197; Swedish Research Council; ERC; ADDF; ALF/ALFGBG; Hjärnfonden; JPND; NIH; Alzheimer's Association Zenith; UK DRI	WF-ADRC (P30AG049638); Hartman Family Foundation; Roena B. Kulynych Center; NCATS UL1TR001420; Swedish Research Council/ALFGBG; ADMC/AGMP (NIA R01AG046171, RF1AG051550, RF1AG057452, R01AG059093, RF1AG058942, U01AG061359, U19AG063744; FNIH #DAOU16AMPA)	Wake Forest Alzheimer’s Disease Research Center (P30AG049638); Hartman Family Foundation; Roena B. Kulynych Center for Memory and Cognition Research; NCATS/NIH UL1TR001420; Swedish Research Council; ALFGBG	Wake Forest Alzheimer's Disease Research Center (P30-AG049638); Hartman Family Foundation; Roena B. Kulynych Center for Memory and Cognition Research; Swedish Research Council; ALFGBG	Alzheimer's Association and Women's Alzheimer's Movement (AARFD-589961; RAPID-589961); NIH (R01AG055122)	NIH (P30AG049638, R01AG055122, R01AG018915, P30AG21332, UL1TR001420), DoD W81XWH-19-1-0236, Center for Diabetes, Obesity and Metabolism	Italian University Research Ministry (MIUR) — financial support	The authors received no financial support for the research, authorship, and/or publication of this article	This research did not receive any specific grant from funding agencies in public, commercial, or not-for-profit sectors.	Department of Biomedical Sciences, University of Padua — Institutional Grant	Canadian Institutes of Health Research (MSH-141980); Michael Smith Foundation for Health Research (MSFHR 16890); Mitacs (IT15608)	This research received no external funding	NR	NR	NR	NR
coi_text	The authors declare that they have no competing interests	LC is scientific consultant for Gianluca Mech SpA; investigators had full control; funder had no involvement	The authors declare that they have no conflict of interest.	The authors declare no conflict of interest	Investigators conducted the study in its entirety and maintained exclusive control of all data and analyses; funding sources had no role in recruitment, intervention, data collection, analyses, interpretation, or manuscript preparation	The authors declare no conflict of interest	The authors declare no conflict of interest	Investigators had exclusive control; funder had no role in recruitment, intervention, data collection/analysis or manuscript preparation	Investigators had exclusive control; funder had no role in recruitment, intervention, data collection/analysis or manuscript preparation	The authors declared no conflict of interest	The authors declared no conflict of interest	The authors declare no conflicts of interest.	The authors declare no conflicts of interest.	The authors declare no conflict of interest	The authors declare no conflict of interest	The authors declare no competing interests	R.K-D holds metabolomics patents and equity (Metabolon; Chymia LLC; PsyProtix); P.C.D. serves on advisory boards (Sirenas; Cybele Microbiome; Galileo) and is founder/advisor (Ometa Labs LLC; Enveda)	Kaddurah-Daouk: metabolomics patents & equity (Metabolon, Chymia, PsyProtix); Krumsiek: equity/IP (Chymia, PsyProtix), co-founder iollo; Zetterberg: multiple consultancies, co-founder BBS; others: no conflicts	H.Z. and K.B. served as consultants/advisors and co-founded BBS; others without COI per manuscript	P.C. Dorrestein consultant/shareholder; K. Blennow consultant for multiple companies; others declared no relevant COI	HZ and KB report consulting/advisory roles and are co-founders of Brain Biomarker Solutions in Gothenburg AB; others report no conflicts	The authors declare no competing interests	The authors have no conflicts of interest.	Dr. Yadav is co-founder and Scientific Research Officer at Postbiotics Inc.; no financial/intellectual conflict for this work	The authors declared no potential conflicts of interest with respect to the research, authorship, and/or publication of this article	The authors declared no potential conflicts of interest with respect to the research, authorship, and/or publication of this article	None.	AP received research grant from Gianluca Mech S.p.A.; LC PhD grant from Gianluca Mech S.p.A.; ES and LB employees of BMR Genomics; company had no role; others no COI	JPL is Chief Scientific Officer for IPTN and holds shares in Metabolic Insights Inc.; EJW has equity in Keyto and Virta Health; DAL is a consultant for Keyto; others report no conflicts.	The authors have no conflict of interest to declare	The authors declare that they have no competing interests.	No competing financial interests exist	No competing financial interests exist	The authors declare that they have no conflict of interest
exclusion_criteria	Pregnancy and lactation; hormonal therapy and/or insulin-sensitizers in the last 2 months; hepatic, renal and heart diseases; local treatment for hirsutism; other aetiologies excluded per Rotterdam (congenital adrenal hyperplasia, androgen-secreting tumours, Cushing syndrome); clinical hypothyroidism excluded during screening	Abnormal renal function; pregnancy or lactation; new exercise programs or pharmaceutical treatments after start; mild transaminase rise not excluded	medical reasons; already on low-carbohydrate diet; refusal after first interview; changes in habits (new exercise or drugs) excluded from final analysis; pregnancy/lactation and diabetes not allowed	Type 1 Diabetes Mellitus (T1DM); T2DM; pregnancy and breastfeeding; kidney failure and severe chronic kidney disease; liver failure; heart failure (NYHA III–IV); respiratory insufficiency; unstable angina; recent stroke or myocardial infarction (<12 months); cardiac arrhythmias; eating disorders and other severe mental illnesses; alcohol and substance abuse; active/severe infections; frail older …	Endocrine disease and cancer which might induce weight variation; severe mental illness; use of antidepressant drugs; diabetes; change in quantity and quality of physical activity during the analyzed time period	Type 1 diabetes; major psychiatric conditions; BMI<19; contraindicated medications (e.g., insulin/MAOIs/immunosuppressants); adjusted TMoCA<19	Type 1 diabetes; major psychiatric conditions; BMI<19; contraindicated medications (e.g., insulin/MAOIs/immunosuppressants); adjusted TMoCA<19	NR	NR	Smokers; participants under diet treatment; participants treated for diseases such as diabetes, cardiovascular diseases, or depression; and participants exercising more than 2 hours per week	Smokers; participants under diet treatment; participants treated for diseases such as diabetes, cardiovascular diseases, or depression; and participants exercising more than 2 hours per week	NR (referred to Sheffler 2023 and NCT04817176)	NR (referred to Sheffler 2023 and NCT04817176)	age <18 or >65 years; diagnosis of lymphedema; stage 4 lipedema; drug or alcohol abuse; psychotic disorders; acute or chronic renal failure; liver failure; neoplastic disease under treatment; pregnancy and lactation; menopause >2 years; hepatitis B/C; HIV/AIDS; COVID-19	age <18 or >65 years; diagnosis of lymphedema; stage 4 lipedema; drug or alcohol abuse; psychotic disorders; acute or chronic renal failure; liver failure; neoplastic disease under treatment; pregnancy and lactation; menopause >2 years; hepatitis B/C; HIV/AIDS; COVID-19	Recent use of statins/anti-diabetic meds or agents with prominent CNS effects (except antidepressants/AD meds); alcoholism; head trauma; hypoxia; neurologic disorders except MCI; renal/hepatic disorders; COPD; unstable cardiac disease; psychiatric diseases except mild controlled depression	Statin use; neurological conditions other than MCI (full list in Methods Supplement)	Prior neurological/neurodegenerative disease (except MCI), major psychiatric disorder, prior stroke, current use of antidiabetic or lipid-lowering drugs, or CNS-active meds (antiepileptics, antipsychotics, opioids)	NR	Previous neurological/neurodegenerative disease (except MCI), major psychiatric disorders (controlled depression allowed), prior stroke, current use of antidiabetic or lipid-lowering drugs, or CNS-acting drugs; prohibited supplements (resveratrol, CoQ10, coconut oil, curcumin)	Prior neurological/neurodegenerative disease (except MCI); major psychiatric disorder; stroke; use of antidiabetic or lipid-lowering drugs; medications with CNS effects (antiepileptics, antipsychotics, opioids)	Prior neurological or neurodegenerative disease (except MCI), major psychiatric disorder, stroke, use of diabetes or lipid-lowering medications, or CNS-acting medications (anti-seizure, anti-psychotics, opioids); well-controlled depression allowed	Diagnosis of neurodegenerative illness (except MCI); clinically significant stroke; focal brain lesion/head injury with loss of consciousness or major psychiatric disorder (past year); sensory impairment precluding participation; diabetes requiring medications; clinically significant liver enzyme elevations; active neoplastic disease (stable prostate and non-melanoma skin cancer permissible); epi…	Neurological/neurodegenerative disorder (other than MCI), stroke, major psychiatric disorder, anti-diabetic/lipid-lowering medications, CNS-active drugs; well-controlled depression permitted	muscle tension headaches; type 1 diabetes mellitus; porphyria; psychotic disorders; renal insufficiency; acute and chronic liver failure; acute and chronic heart attack; cerebral ischemia or previous stroke (last 12 months); unstable angina; cardiac arrhythmias; treatment for neoplastic diseases; use of narcotic substances; corticosteroids; pregnancy and lactation; HIV/AIDS	Known or suspected pyruvate carboxylase deficiency; primary carnitine deficiency; fatty acid oxidation disorders; systemic conditions (mitochondrial disorders, liver disease, cardiomyopathy, recurrent respiratory infections, immunodeficiency, chronic diarrhea, severe gastroesophageal reflux, cancer, etc.); or surgically remediable causes of epilepsy	Known/suspected inborn errors of metabolism contraindicated for KD; systemic conditions (liver disease/previous transplant, cardiomyopathy, recurrent respiratory infections, immunodeficiency, chronic diarrhea, severe GERD); surgically remediable epilepsy causes	Body fat >32%; cardiovascular, respiratory, gastrointestinal, thyroid or metabolic diseases; weight change ±2 kg last month; special diets; supplements except multivitamin; antibiotics; lipid/glucose medications	Pregnancy; current smoker; diabetes diagnosis; prior myocardial infarction; bariatric surgery; eating disorder; >5% body-weight change in past 6 months; currently following low-carbohydrate/ketogenic diet.	Previous gout/hyperuricemia, pregnancy or breastfeeding, no diseases other than T2DM, impaired glucose tolerance or impaired fasting glucose	History of gout/hyperuricemia; exercise, alcohol, or smoking habits; pregnancy/lactation; being under medication.	Antecedents of alcohol overuse, viral hepatitis, hemochromatosis, autoimmune hepatitis, primary sclerosing cholangitis or primary biliary cirrhosis, Wilson's disease, α-1 antitrypsin deficiency, and history of any other hepatic, gastrointestinal, renal, cardiovascular, or hematological disorders	Excluded exercise; GOT/GPT ≤80 mU/mL; HBV/HCV negative; creatinine ≤1.3 mg/dL; urea ≤26 mg/dL	Use of medications other than antiepileptic drugs (steroids, multivitamin-mineral supplementations, fish oils within last 6 months); previously diagnosed nutritional anemia treated with iron/vitamin B12/folic acid; mitochondrial disease; chronic diarrhea; obesity; malnutrition; prior protein-restricted diet due to primary disease; parents’ objection
inclusion_criteria	Diagnosis of PCOS per Rotterdam Criteria (≥2 of 3: oligo/amenorrhea or amenorrhea; clinical hyperandrogenism; polycystic ovary by ultrasound); fertile age (18–45 years); BMI ≥ 25 kg/m²; desire to lose weight; acceptance not to use contraceptives during the study	BMI ≥25; age 18–65; carbohydrate-rich diet (>50% energy); desire to lose weight; suitable for Tisanoreica® (normal renal function; not pregnant/lactating)	18–65 years; BMI 25–30 kg/m²; habitual diet >55% carbohydrates; normal renal function; no diabetes; not pregnant or lactating	Adults aged 18–70 years and BMI ≥ 25 kg/m²	BMI > 30; age 25–65; no change in quantity and quality of physical activity during the analyzed time period	Ages 60–85; MCS>1 or TMoCA 19–26; internet access; English-speaking	Ages 60–85; MCS>1 or TMoCA 19–26; internet access; English-speaking	Male; 30–65 y; BMI >25 kg/m²; weight stable 3 mo (<5 kg change); non-diabetic; no CVD; no prior ω-3; sedentary; no bariatric surgery; not on weight/lipid/glucose-lowering meds	Male; 30–65 y; BMI >25 kg/m²; weight stable 3 mo (<5 kg change); non-diabetic; no CVD; no prior ω-3; sedentary; no bariatric surgery; not on weight/lipid/glucose-lowering meds	Female; 20–35 years; BMI 25–39.9 kg/m²	Female; 20–35 years; BMI 25–39.9 kg/m²	Aged 60–85 years; possible mild cognitive impairment; pain ≥3/10 in the past week (RMDQ-pain)	Aged 60–85 years; possible mild cognitive impairment; pain ≥3/10 in the past week (RMDQ-pain)	diagnosis of lipedema, female sex, consent to the protocol	diagnosis of lipedema, female sex, consent to the protocol	Older adults at risk for AD due to MCI or cognitive/subjective memory complaints; n=17 (11 MCI by ADNI-2; 6 cognitively normal)	At risk for AD due to systemic metabolic dysfunction and cognitive dysfunction or subjective/objective memory complaints; CN (ADNI) or MCI (NIA-AA)	At risk for AD: MCI (NIA-AA) or subjective memory complaints (ADNI) and prediabetes (HbA1c 5.7–6.4%)	CN with subjective memory complaints (ADNI) and amnestic MCI per NIA-AA guidelines	Adults at risk for AD: MCI or SMC with normal cognition; all with prediabetes (HbA1c 5.7–6.4%)	Community-dwelling adults with prediabetes (HbA1c 5.7–6.4%) and either subjective memory complaints or amnestic MCI	Pre-diabetes (HbA1c 5.7–6.4%) and subjective memory complaints (CCI ≥16) or amnestic MCI diagnosed by physicians and neuropsychologists	Male or post-menopausal female; age 55–85; amnestic MCI (single or multi-domain); study partner; stable medical condition; stable medications; able to complete baseline assessments	Adults; 11 with MCI (ADNI-2) and 6 cognitively normal	age 18–60 years; diagnosis of chronic migraine by neurologist per ICHD-3 (≥15 headache days/month for ≥3 months, ≥8 migraine days); discontinuation of preventive treatment ≥3 months; non-responders to specific pharmacotherapy; no pharmacological therapy at diet start	Children with multidrug-resistant epilepsy (inadequate control of seizures despite appropriate treatment with ≥2 antiepileptic drugs)	Children 6 months–18 years with drug-resistant epilepsy despite ≥2 antiepileptic drugs at optimal doses	Male semi-professional soccer players; 25.5 ± 2.8 years; ~8 h/week training; informed consent	Adults 18–64 years; BMI 27–43 kg/m²; recruited in California (USA).	BMI >25, age 18–65, current diet ≥50% energy from carbohydrates, normal renal/hepatic function, overweight/obesity, T2DM or IGT or IFG	Baseline diet >50% carbs; goal of weight loss; normal liver (transaminases ≤2×ULN) and renal function (creatinine ≤1.3 mg/dl; urea ≤40 mg/dl); negative HBV/HCV; BMI ≥30; age 18–65; not on medication.	Overweight/obese male subjects (BMI ≥30 kg/m²) aged 18–65 years with Metabolic Syndrome (IDF) and NAFLD; baseline diet >50% energy from carbohydrates; desire to lose weight; AST/ALT ≤120 U/L; normal renal function (creatinine ≤1.3 mg/dL; urea ≤40 mg/dL); no gout/hyperuricemia; no exercise/alcohol/smoking; not pregnant/lactating; not taking medication	50% CHO; achievement of desired weight loss; normal hepato-renal function; no gout/UA; no exercise/alcohol/tobacco; not pregnant/lactating; BMI ≥30; 18–65; no medication	Seizures despite optimal treatment with at least two antiepileptic drugs; strict adherence to KD and attendance to all required clinic visits for follow-up; aged 2–18 years
standardized_group_name	KEMEPHY	KEMEMPHY	KEMEPHY	VLCKD	KEMEPHY	KETO-MED	KETO-MED	KEMEPHY	KEMEPHY	KMD	KEMEMPHY	MKNA Mediterranean Ketogenic Nutrition Adherence (Keto-Med)	MKNE Mediterranean Ketogenic Nutrition Education (Keto-Med)	MMKD (Modified Mediterranean-Ketogenic Diet)	MMKD (Modified Mediterranean-Ketogenic Diet)	MMKD (Modified Mediterranean-Ketogenic Diet)	MMKD (Modified Mediterranean-Ketogenic Diet)	MMKD	MMKD (Modified Mediterranean-Ketogenic Diet)	MMKD (Modified Mediterranean-Ketogenic Diet)	MMKD (Modified Mediterranean-Ketogenic Diet)	MMKD (Modified Mediterranean-Ketogenic Diet)	MMKD (Modified Mediterranean-Ketogenic Diet)	MMKD (Modified Mediterranean-Ketogenic Diet)	KETO-MED (authors’ term: MD-KD)	KETO-MED (no official acronym; olive oil–based KD with EVOO 80–85% of dietary fat; Mediterranean Ketogenic Diet Center)	KMD (Ketogenic Mediterranean Diet)	KEMEMPHY	KMD (Ketogenic Mediterranean Diet)	VLCKD_MED (Very Low-Carbohydrate Ketogenic Diet – Mediterranean style)	SKMD (Spanish Ketogenic Mediterranean Diet)	SKMD (Spanish Ketogenic Mediterranean Diet)	SKMD (Spanish Ketogenic Mediterranean Diet)	KMD
mean_age_sd	27.5 ± 8.3 years	48.49 ± 10.3	51.4 ± 12.4	45.5 ± 11.63	49.17 ± 10	72.91 (6.35)	72.91 (6.35)	56.3 ± 5.1	58.1 ± 6.0	NR	NR	73.0 (7.4)	75.1 (7.3)	46 [7.4]	46 [7.4]	64.6 ± 6.4	64.3 (6.3)	64.3 (6.3)	NR	Median 64.0 (IQR 62.0–66.5)	64.3 ± 6.3	64.3 (6.3)	NR	64.6 ± 6.4	NR	NR; median 5.0 [4.0–7.0] years	6.9 ± 4.1 years	25.5 ± 2.8 years	42 (11)	52.08 ± 1.71	38.48 ± 2.27	41.18 ± 8.5	41.18 ± 2.28 (SEM)	7.4 ± 4.4 years (2–18)
intervention_description	12 weeks; Mediterranean eucaloric ketogenic protocol with phytoextracts. Unlimited green leafy vegetables/cruciferous/zucchini/cucumbers/eggplants; limited servings: 120 g meat OR 20 g fish OR 2 eggs/day. Daily: four high-protein (19 g/portion), very-low-carbohydrate (3.5 g/portion) formulas simulating carb-rich foods + liquid herbal extracts (Table 2)	6 weeks total; weeks 1–3 ketogenic (~34 g CHO/day; PAT up to 4/day; olive oil 40 g/day); weeks 4–6 low-carb non-ketogenic (50–80 g CHO/day; cheese 60 g/day; PAT 2/day)	ketogenic diet for 20 days (<30 g/day carbohydrates); Tisanoreica PATs 4/day (18 g protein each); green vegetables 200 g/meal; meat/fish/eggs 1×/day; olive oil 30 g/day; extracts A & B 30 ml/day (in 1.5 L water); extract C 15 ml before breakfast and lunch	VLCKD <800 kcal/day; <30–50 g carbohydrate/day (preferably <30 g); protein 1.2–1.5 g/kg ideal body weight/day; 4–5 meals/day (meal replacements for breakfast/snacks; natural foods at lunch/dinner with vegetables); extra virgin olive oil 30 g/day; water 2–2.5 L/day; supplements (sugar-free multivitamin, bicarbonate, potassium 2000 mg, magnesium 375 mg, omega-3 1 g); follow-up with fortnight calls …	Biphasic protocol: two 20-day VLCKD KEMEPHY cycles using TISANOREICA® specialty meals, four herbal extracts (80 mL/day total), and a daily multivitamin; allowed meat, fish, green vegetables, eggs, cured cheese; avoidance of starchy carbohydrates and milk; interspersed low-carb and Mediterranean maintenance phases	6-week MKN + MI-BCT; titration 50/25/25→70/25/5; Mediterranean emphasis; monitoring with urine ketones and food logs	6-week MKN education (no MI-BCT); titration 50/25/25→70/25/5; same monitoring	4 weeks KEMEPHY (VLCKD) with permitted foods; Tisanoreica® protein meals (18 g/serv); herbal extracts A–D; daily multivitamin	4 weeks KEMEPHY + ω-3 krill (2 cap/day; 115 mg ω-3/cap; 57.5 mg EPA; 32.5 mg DHA); Tisanoreica® protein meals; herbal extracts A–D; daily multivitamin	Ketogenic diet without any restriction on energy intake; all carbohydrate-containing foods excluded; meats/eggs/fish/ham and leafy/cruciferous vegetables without limits; oil/lemon/spices/herbs and all kinds of fats allowed	Mediterranean, energy-controlled ketogenic commercial protocol (~1,000–1,100 kcal/d); carbohydrate intake <20 g/d; protein 1.3 g/kg/d; ~50% energy from fat; one daily serving of meat (120 g) or fish (200 g) or 1 egg; four ready-to-eat ketogenic products/day + liquid herbal extracts	6-week Mediterranean Ketogenic Nutrition program; 7 group sessions; titration 50/25/25→70/25/5; Motivational Interviewing and Behavioral Change Techniques added	6-week Mediterranean Ketogenic Nutrition program; 7 group sessions; titration 50/25/25→70/25/5; same education and materials as MKNA but without MI-BCT	MMKD 10 weeks; −20% energy; 2 g protein/kg lean mass; <30 g carbs/day (~6% kcal); ~70% fat; ~15 g fiber + weekly subcutaneous carboxytherapy (10 sessions: CO₂ 2400 mL/session, ~80 mL/min, 43°C, 30G)	MMKD 10 weeks; −20% energy; 2 g protein/kg lean mass; <30 g carbs/day (~6% kcal); ~70% fat; ~15 g fiber (no carboxytherapy)	6-week MMKD; <20 g/day carbs; targets: <10% carbs, 60–65% fat, 30–35% protein; emphasis on EVOO/fish/lean meats; 2 L EVOO provided; daily multivitamin; weekly dietitian follow-up; weekly capillary blood ketones	Randomized crossover: 6-week MMKD vs 6-week AHAD with 6-week washout; 5 stool timepoints	6-week Modified Mediterranean–Ketogenic Diet: target 5–10% CHO, 60–65% fat, 30% protein; <20 g CHO/day; eucaloric; weekly dietitian education; individualized daily plans; emphasis on extra virgin olive oil, fish, lean meats, leafy vegetables, nuts and berries; avoid commercial 'low-carb' products and artificially sweetened beverages; prohibited: resveratrol, CoQ10, coconut/MCT oil, curcumin	Randomized crossover 6+6+6 weeks; MMKD targets 5-10% carbohydrate, 60-65% fat, 30% protein	Modified Mediterranean Ketogenic Diet for 6 weeks (crossover with AHAD and 6-week washout); 5–10% CHO, 60–65% fat, 30% protein; <20 g CHO/day; emphasis on EVOO, fish, lean meats, leafy vegetables, nuts, berries; avoid artificially sweetened beverages and commercial “low-carb” products; isocaloric; weekly education; food diaries; capillary ketone monitoring	6-week crossover Modified Mediterranean Ketogenic diet (5–10% CHO, 60–65% fat, 30% protein); RD-planned menus; 3-day food records; 1 L extra-virgin olive oil provided; one glass of wine/day allowed; avoid low-carb processed products and diet sodas; discontinue resveratrol, coenzyme Q10, coconut/MCT oil and curcumin; capillary ketone checks	Modified Mediterranean–ketogenic diet (6 weeks), target 5–10% carbohydrate, 60–65% fat, 30% protein; Mediterranean pattern with fish/lean meats; 1 L extra-virgin olive oil provided; limited fruit/vegetables within carb limits; 1 glass wine/day allowed; avoid low-carb processed products and artificial sweeteners; weekly diet education; capillary BHB monitoring	4-month MMKD; <20 g carbs/day (~5 g/meal) to induce ketosis; typical macros 5–10% carbs, 60–65% fat, 30% protein; Mediterranean emphasis (olive oil provided; encourage fish/lean meats); avoid low-carb commercial products and artificially sweetened beverages; isocaloric based on baseline RMR; dietitian meal plans; 5 prepared meals/week during first 4 weeks; capillary ketone/glucose monitoring	MMKD for 6 weeks; ≤20 g/day CH; CH <10%E; 60–65% fat; 30–35% protein; healthy fats, fish, lean meats; 2 L EVOO provided	Personalized Mediterranean-ketogenic diet (8 weeks): 2 g/kg FFM protein (BIA); <25 g/d CHO; ketogenic ratio >1.5; Mediterranean menu; trigger reduction; finger-stick ketonemia every 2 days; diaries; T0–T2 assessments	Nonfasting gradual initiation; 3:1/4:1; EVOO primary fat (80–85%); protein 1–1.5 g/kg/d; capillary glucose/ketones 2×/day (target 4–5 mmol/L wk-1); ratio adjusted by ketones/tolerability/seizures; multivitamin-mineral; micronutrients q3mo	Outpatient non-fasting start; lipid:non-lipid ratio 2.5:1–4:1; ~60–80 kcal/kg/day; 1–1.5 g/kg/day protein; BHB goal 4–5 mmol/L; Mediterranean style with EVOO ≈80–85% of total fat; Turkish menus; sugar-free multivitamin-mineral for all; adjust ratio by ketones; 7.2% KetoCal 4:1 if needed	30-day KEMEPHY; CHO <30 g/d (<10%); protein 1.8 g/kg/d (25–30%); fats ad libitum; ready-to-eat keto products with electrolytes; MCT 20 g/d (week 1); three herbal extracts/day; ketosis monitoring	Remote Keyto app + handheld breath-acetone device (3×/day); traffic-light by net carbs; prioritize MUFA/omega-3; discourage increasing saturated fats; daily Bluetooth scale weigh-ins.	VLCKD_MED ~800 kcal/d; <50 g CHO (20 g = 10%); protein 1.2–1.4 g/kg IBW men & 1.1–1.2 women (~32%); fat ~52 g (58%), mostly plant; 20 g/d EVOO; breakfast nuts; lunch/dinner white meat or fish + vegetables (two lists; one ≤200 g/d); fish ≥4/wk; 150 mL red wine at lunch (none at dinner); water ≥2 L/d; daily Multicentrum; adherence: weighed diaries + group meetings + daily capillary β‑HB	Protein ketogenic Mediterranean diet: ≤30 g/day carbs; virgin olive oil ≥30 ml/day; red wine 200–400 ml/day; protein “fish” vs “non-fish” blocks (≥4 d/week fish), not mixed same day; no trans fats; ≤2 coffees/teas; ≥3 L water; sweeteners allowed.	Spanish Ketogenic Mediterranean Diet for 12 weeks; diet & supplements as prior publication; red wine 200–300 mL/day (100–150 mL at lunch and dinner); daily urine ketone strips and weekly blood ketone confirmation by physician	12 weeks; ≤30 g/d CHO; EVOO ≥30 mL/d; red wine 200–400 mL/d; fish block ≥4 d/week alternating with non-fish; 3 veg servings/d; trans/processed with sugar prohibited; ≤2 coffees/teas; ≥3 L water; sweeteners allowed	Mediterranean KD with initial 3:1 or 4:1 ratio [fat/(protein+carbohydrate)], modified to 2:1 or 1:1 according to clinical response and blood ketone levels; extra virgin olive oil as principal fat source; target ketones 4–5 mmol/L
caloric_level_kcal_day	1672 ± 90 kcal/d	ad libitum (NR)	848	<800	976 ± 118	NR	NR	1187 ± 89 (observed)	1218 ± 105 (observed)	ad libitum (NR)	1092±95	NR (weekly individualized gram-based recommendations; no fixed kcal target)	NR (weekly individualized gram-based recommendations; no fixed kcal target)	1512.5 [140.73]	1512.5 [140.73]	Individualized by food diary and RMR (NR kcal/d)	NR	Eucaloric individualized to baseline needs (NR kcal/day)	NR	Isocaloric individualized (NR)	Isocaloric vs pre-study intake; observed intake −300 to −500 kcal/day vs prescribed	1681.6 kcal/d	Isocaloric to pre-diet intake based on baseline resting metabolic rate	NR (individualized according to caloric needs)	Individualized by BIA (NR)	75–85% of energy requirements for age and height (kcal/d NR)	60–80 kcal/kg/day (individualized; kcal/day NR)	ad libitum (NR)	ad libitum (NR)	800	ad libitum (NR)	NR	ad libitum (NR)	NR
is_dynamic_calories	Static; fixed caloric target without recalculation (0)	ad_libitum_no_target [2]	estática [0]	estática [0]	estática [0]	NR — 9	NR — 9	NR — 9	NR — 9	ad_libitum_sin_objetivo [2]	estática [0]	dynamic [1]	dynamic [1]	estática [0]	estática [0]	static [0]	NR [9]	Estática — 0	NR (9)	Static (isocaloric; no planned recalculation); 0	estática [0]	Static [0]	estática [0]	static [0]	static (no planned recalculation) → 0	Estática (0)	dinámica [1]	ad_libitum_no_target (2)	ad_libitum_sin_objetivo — 2	estática [0]	Ad libitum without target — 2	NR (9)	ad_libitum_sin_objetivo — 2	NR [9]
Caloric level adjusted for metabolic adaptation in weight loss	No; no repeated REE/TEE or adjustment for adaptive thermogenesis (0)	no [0]	no [0]	no [0]	no [0]	No — 0	No — 0	No — 0	No — 0	no [0]	no [0]	no [0]	no [0]	no [0]	no [0]	partial [0.5]	NR [9]	No — 0	NR (9)	No (no repeated REE/TEE to compensate adaptation); 0	no [0]	No [0]	no [0]	no [0]	no (no repeated REE/TEE; no adaptive thermogenesis compensation) → 0	No (0)	no [0]	no (0)	No — 0	no [0]	No — 0	NR (9)	No — 0	No (0)
carbohydrates_g_day	20.3 ± 5.2 g/d	34.0	30	<30–50	30.0	NR	NR	32.0 ± 1.8	32.0 ± 2.1	28±3	16±7	NR	NR	22.5	22.5	<20	NR	<20	NR	<20	NR	40.2	<20 g/d (≈5 g/meal)	≤20	<25 g/d	NR	NR	22 ± 5	NR	20	≤30	NR	≤30 g/d	NR
carbs_pct	5	12	14	NR	12	5	5	11	11	7	6	5	5	6	6	<10	NR	5–10	5-10	5–10	5-10	10	5-10	<10	NR	NR	NR	9 ± 3	NR	10	NR	NR	NR	NR
protein_g_day	100.8 ± 8.6 g/d	99.0	92	1.2–1.5 g/kg ideal body weight/day	100.0	NR	NR	128.8 ± 10.0	131.6 ± 8.2	112±9	103±9	NR	NR	86.3	86.3	NR	NR	NR	NR	NR	NR	122.8	NR	NR	2 g/kg FFM/d	1.0–1.5 g/kg/d	1–1.5 g/kg/day	130 ± 25	NR	63	NR	NR	NR	NR
protein_pct	24	36	43	NR	41	25	25	43	43	29	38	25	25	23	23	30-35	NR	30	30	30	30	29	30	30-35	NR	NR	NR	28 ± 4	NR	32	NR	NR	NR	NR
fat_g_day	132.4 ± 11.7 g/d	63.0	42	NR	51.0	NR	NR	60.5 ± 8.9	62.6 ± 7.6	112±9	68±10	NR	NR	119.7	119.7	NR	NR	NR	NR	NR	NR	114.4	NR	NR	NR	NR	NR	132 ± 27	NR	52	NR	NR	NR	NR
fat_pct	71	52	42	NR	46	70	70	46	46	64	56	70	70	71	71	60-65	NR	60–65	60-65	60–65	60-65	61	60-65	60-65	NR	NR	NR	64 ± 3	NR	58	NR	NR	NR	NR
fat_specifications	Saturated 38.8 ± 6.9%; Monounsaturated 50.9 ± 6.5%; Polyunsaturated 9.7 ± 5.6%	Olive oil 40 g/day; fats from meat/fish/eggs	olive oil 30 g/day	extra virgin olive oil 30 g/day as condiment; remaining fat inherent to allowed foods	NR (olive oil specified only for Mediterranean maintenance)	Olive oil/monounsaturated; fish; avoid ultraprocessed	Olive oil/monounsaturated; fish; avoid ultraprocessed	Meat/poultry/fish/eggs/seasoned cheese/cold cuts	KEMEPHY fats + added marine ω-3 (krill)	All kinds of fats allowed; oil/lemon/spices/herbs permitted	~50% energy from fat; sources not specified; oil allowed	NR	NR	MUFA 40.60% kcal; PUFA 8.55% kcal; SFA 15.70% kcal; emphasis on extra-virgin olive oil, nuts, avocado, oily fish; fresh cheeses with reduced SFA	MUFA 40.60% kcal; PUFA 8.55% kcal; SFA 15.70% kcal; emphasis on extra-virgin olive oil, nuts, avocado, oily fish; fresh cheeses with reduced SFA	Emphasis on mono-/polyunsaturated fats; low saturated; EVOO provided; fish prioritized	NR	Emphasis on extra virgin olive oil; encourage fish and lean meats; CHO primarily from leafy vegetables, nuts, berries; avoid ultraprocessed 'low-carb' products and sweetened beverages	NR	Mediterranean fat profile (EVOO, fish); avoid processed “low-carb” products and sweetened drinks	EVOO primary fat; emphasize healthy fats and low-saturated proteins (fish, lean meats); avoid coconut/MCT oil and “low-carb” products	Extra-virgin olive oil as primary fat (1 L provided); emphasis on unsaturated fats; low saturated fat; avoid coconut/MCT; lean proteins (fish, lean meats)	Predominantly unsaturated fats; olive oil provided; encourage fish and lean meats; avoid low-carb commercial products and artificially sweetened beverages	High in healthy fats; low in saturated fats; EVOO, fish, lean meats	Mediterranean fats (EVOO, nuts; fish/omega-3); ketogenic ratio >1.5	Extra-virgin olive oil (80–85% of daily fat); ratio 3:1/4:1	EVOO ≈80–85% of total fat; other fats: cream/meats/butter; no palm/sunflower/hazelnut/coconut/corn oil	SFA 45 ± 12 g; MUFA 49 ± 16 g; PUFA 21 ± 5 g; Cholesterol 720 ± 187 mg/d	Emphasis on MUFA and omega-3; avoid increasing saturated fats; “Heart First” sources (olive oil, avocado, nuts, salmon).	Mostly plant fats; extra virgin olive oil 20 g/d; added from nuts and white meat/fish	Virgin olive oil ≥30 ml/day; no trans fats; ≥4 d/week fish; no mixing “fish/non-fish” same day	Virgin olive oil and ω‑3 fish oil (quantities NR)	EVOO ≥30 mL/d; ω-3 from fish; trans prohibited; red wine 200–400 mL/d	Extra virgin olive oil as principal fat source
fiber_g_day	NR	NR	NR	NR	NR	NR	NR	NR	NR	NR	NR	NR	NR	14.2	14.2	NR	NR	NR	NR	NR	NR	NR	NR	NR	NR	NR	NR	10 ± 3	NR	NR	NR	NR	NR	NR
glycemic_index	NR	NR	NR	NR	NR	NR	NR	NR	NR	NR	NR	NR	NR	NR	NR	NR	NR	NR	NR	NR	NR	NR	NR	NR	NR	NR	NR	Low GI fruits (blueberry, raspberry)	NR	NR	NR	NR	NR	NR
required_supplements	Four high-protein (19 g/portion), very-low-carbohydrate (3.5 g/portion) formulas daily + liquid herbal extracts (Extracts 1–4; Table 2)	Daily multivitamin + plant extracts A 20 ml/day, B 20 ml/day, C 50 ml/day (6 weeks); D 40 ml/day (weeks 1–2)	4 PATs/day; extracts A & B 30 ml/day; extract C 15 ml before breakfast and lunch	sugar-free multivitamin; bicarbonate; potassium 2000 mg/day; magnesium 375 mg/day; omega-3 fatty acids 1 g/day	TISANOREICA® high-protein meals; four herbal extracts (80 mL/day total); multivitamin–mineral (1 caplet/day)	NR	NR	Multivitamin; herbal extracts A–D; Tisanoreica® protein meals	Multivitamin; herbal extracts A–D; Tisanoreica® protein meals; ω-3 krill (2 cap/day; 115 mg ω-3/cap; 57.5 mg EPA; 32.5 mg DHA)	None	Four RKP and liquid herbal extracts daily	NR	NR	NR	NR	Daily multivitamin; 2 L EVOO provided; restrict resveratrol, CoQ10, fish oil, coconut oil, MCT	NR	Extra virgin olive oil; daily multivitamin (Centrum Silver)	NR	Daily multivitamin (Centrum® Silver®)	Daily multivitamin (Centrum Silver); 1 L EVOO provided	Centrum Silver daily multivitamin	Centrum Silver daily multivitamin; olive oil supply	2 L extra virgin olive oil provided	NR	Multivitamin-mineral daily; targeted repletion if deficiency (Zn, Se, Vit D, folate, B12)	Sugar-free multivitamin-mineral (all); fish oil (28.1%); potassium citrate (8.1%); iron (2.8%); zinc (1.2%); selenium if deficiency	Three herbal extracts/day; MCT 20 g/d (week 1); ready-to-eat keto products with electrolytes; casein 30–40 g pre-sleep (both groups)	NR	Daily multivitamin–multimineral (Multicentrum)	2 poly-vitamin-mineral tablets/day + calcium carbonate 1500 mg/day	NR	Non-fish days: 9 g/d ω-3; daily: 2 multivitamin-mineral + CaCO₃ 1,500 mg	NR
adherence_method	Capillary β-hydroxybutyrate (Precision Xtra®); Methods: weekly; Results: every other day (days 1–6), then every 6 days	Diet recall/control at weeks 3 & 6; completion rate	NR	Fortnight phone call with 24-h dietary recall by nutritionists; monthly clinic visits	Validated 3-day food diary; weekly phone call; e-mail/telephone reminders	Daily urine ketone strips; self-report 0–10; food logs ≥3 d/wk; weekly surveys	Daily urine ketone strips; self-report 0–10; food logs ≥3 d/wk; weekly surveys	7-day validated food diary + telephone interview	7-day validated food diary + telephone interview	Daily phone interview plus in-visit checks at t1,t3,t5,t7,t10	Daily phone interview plus in-visit checks at t1,t3,t5,t7,t10	Daily home urine ketone strips; food diaries; weekly adherence survey; urinalysis at visits	Daily home urine ketone strips; food diaries; weekly adherence survey; urinalysis at visits	telephone interview every two weeks with 24 h nutritional recall	telephone interview every two weeks with 24 h nutritional recall	Weekly in-person/phone visits; food record review; weekly capillary blood ketones	Medical supervision with safety monitoring by Wake Forest IDSMC; retrospective stool “food-ome” readout of dietary exposure	Capillary β-hydroxybutyrate (Nova Max Plus); daily food records reviewed weekly	NR	Capillary β-hydroxybutyrate (Nova Max Plus®) + food diaries reviewed weekly + education/self-reports	3-day food records; capillary ketones; weekly RD visits (in-person/phone)	Dietitian-reviewed 3-day food records; weekly in-person/phone visits; capillary BHB (Nova Max Plus)	Food diary reviewed weekly (first 2 months) then bi-monthly; capillary ketone & glucose weekly (first 2 months) then monthly; in-person visits and phone calls	NR	finger-stick ketonemia every 2 days; migraine diaries; nutritionist/psychologist follow-up	Blood glucose & ketones twice daily; target 4–5 mmol/L (first week); daily e-mail/phone consultations	Capillary blood β-hydroxybutyrate monitoring (scheduled: daily → biweekly) targeting 4–5 mmol/L; seizure diaries; e-mail/phone reports	Daily urine ketone strips; capillary β-HB 1–2/week; 7-day weighed records; daily phone calls; apps; WhatsApp	Weekly self-reported dietary adherence (Likert 1–5); breath acetone 3×/day; daily Bluetooth scale.	Weighed dietary diaries every 5 days; group meetings every 10 days; daily capillary β‑HB	Daily urinary ketone strips + weekly phone calls	Daily urine ketone strips; weekly blood ketone confirmation by physician	Daily ketonuria strips + weekly calls	Blood ketone measurement; attendance to required clinic visits
adherence_definition	NR	Complete 6 weeks; adjusted compliance excludes non-diet causes	NR	NR	NR	Summed self-report (6 wk); days with >trace; in-clinic ketones at visits	Summed self-report (6 wk); days with >trace; in-clinic ketones at visits	NR	NR	Diet compliance was checked	Diet compliance was checked	Days above trace (>5 mg/dL) during 6 weeks; sum of weekly self-adherence scores 0–10	Days above trace (>5 mg/dL) during 6 weeks; sum of weekly self-adherence scores 0–10	NR	NR	NR	NR	NR	NR	NR	NR	Dietitian assessment of records vs macronutrient targets; no numeric ketosis threshold	NR	NR	adequate ketone levels + completion of scheduled visits	NR	NR	NR	NR	NR	NR	Presence of ketosis	Withdrawal for “failure to maintain adequate compliance with the clinical trial protocol”	Blood ketone levels targeted between 4–5 mmol/L
adherence_result	0.31 ± 0.18 mmol/L (days 1–6); 1.77 ± 0.55 mmol/L (days 7–84)	83.6% (87/106); adjusted 93.4%	100% (all subjects completed the experimental trial)	Patients’ reports of food intake were in accordance with the study protocol (qualitative)	88.25% (68/81 completed)	6 wk: 5.97±2.53 and 17.32±14.41; 3 mo: 3.50±2.99; 1.09±2.11 mg/dL	6 wk: 4.49±2.21 and 10.54±12.83; 3 mo: 3.35±2.77; 1.14±3.43 mg/dL	18/19 completed (94.7%)	16/19 completed (84.2%)	NR	NR	r=0.473 (p=0.055) and r=0.592 (p=0.012) [global sample]	r=0.473 (p=0.055) and r=0.592 (p=0.012) [global sample]	NR	NR	NR	NR	Baseline BHB 0.23±0.27 mmol/L increased after MMKD (exact post value NR)	NR	NR	≥90%	0.9	NR	0.9	23/25 completed; ketonemia 0.3 (T0), 1.24±1.33 (T1), 1.41±1.02 mmol/L (T2); p<0.01	62/74 (83.8%) completed 12 months; 12/74 withdrew (restrictive/compliance/increased infections)	Retention: 94.8% (1 m), 80.7% (3 m), 57.8% (6 m), 41.1% (12 m); 25.7% discontinued in first year	Subjects adhered according to diet records analysis	Mean 2.6 (0.8) on 5-point Likert; ≈68% weigh-in compliance (~5 days/week).	100% (total compliance; no dropouts)	31/40 completed (77.5%); 3 non-compliance; 4 lost; 1 cost; 1 accident	NR	26 enrolled; 22 analyzed; 3 non-compliance; 1 lost (84.6%)	NR
mild_adverse_events	NR	None reported; authors note absence of typical mild side effects	NR	NR	NR	NR	NR	NR	NR	NR	NR	NR	NR	local pain/crepitation/burning; possible bruising (from carboxytherapy)	NR	NR	NR	NR	NR	NR	NR	NR	NR	NR	muscle cramps; fatigue; gastrointestinal upset	NR (mentions increased infections as withdrawal reason)	Hyperlipidemia 50.8%; selenium deficiency 26.9%; constipation 26.2%; sleep disturbances 20.0%; hyperuricemia 3.0%; hypoproteinemia 2.6%; hepatic side effects 2.6%; hypoglycemia 1.5%	NR	NR	NR	NR	NR	8/22 (36.36%); asthenia 87.85%, headache 62.5%, constipation 50.1%, nausea 25%, diarrhea 25%, insomnia 25% (75% week 1)	NR
serious_adverse_events	NR	None reported; no significant changes in renal/liver markers	NR	NR	NR	NR	NR	NR	NR	NR	NR	NR	NR	None detected	None detected	NR	NR	NR	NR	NR	NR	None	NR	NR	NR	None significant reported	15 deaths not KD-related (pulmonary aspiration n=5; severe respiratory infections n=10)	NR	NR	NR	One withdrawal due to traffic accident (unrelated)	NR	NR	NR
article_conclusions	A ketogenic diet may be considered a valuable non-pharmacological treatment for PCOS; longer periods should test dermatological effects;leading to reductions in body weight, FBM, VAT, HOMA-IR, lipids, and improvements in hormonal outcomes (LH/FSH ratio, testosterone, SHBG)	Short-term weight/fat loss; lipid and glucose improvements; high compliance	KD decreased RER and PETCO₂ vs baseline with no change in REE/VO₂/VCO₂/VE; may reduce CO₂ body stores and be useful in hypercapnia	VLCKD achieved ≥5% body-weight loss in ~1 month; MD required ~3 months; both reduced BW and FM while preserving FFM/BCM; MD showed larger reductions in WC and FM and larger increases in TBW and FFM; VLCKD should transition gradually to MD	Biphasic KEMEPHY cycles separated by Mediterranean maintenance achieved long-term weight loss and improvements in cardiometabolic risk factors; compliance was very high	MI-BCT improved retention/adherence; short-term benefits waned as adherence declined	Education-only acceptable; lower adherence/retention; benefits not sustained as adherence fell	KEMEPHY improved weight/lipids/glucose; ω-3 adds improvements in TG/insulin/inflammatory cytokines (other arm)	ω-3 on KEMEPHY further improved TG, insulin, adiponectin and inflammatory cytokines; weight/cholesterol similar	Ketogenic diets reduced appetite more than MD; BHB threshold ≈1.48 mmol/L; possible negative effect on inhibition	Ketogenic diets reduced appetite more than MD; BHB threshold ≈1.48 mmol/L; possible negative effect on inhibition	Both arms improved pain clinically; adherence associated with better PGIC; MI-BCT not superior; larger RCTs needed	Both arms improved pain clinically; adherence associated with better PGIC; MI-BCT not superior; larger RCTs needed	The ketogenic diet induced weight and fat mass loss (including limbs); the combination with carboxytherapy yielded the best overall improvements	The ketogenic diet induced weight and fat mass loss, including in limb regions considered diet-unresponsive in lipedema	MMKD modulated gut microbiome and short-chain fatty acids with associations to improved CSF Alzheimer’s biomarkers in MCI	MMKD may benefit adults with MCI by modulating GABA levels and gut-transit time; diet altered microbiome and metabolome	MMKD reversed AD-associated plasma lipid signature (↑ ether lipids/plasmalogens; ↓ deoxysphingolipids); low-risk/low-cost candidate for prevention or early symptomatic treatment	MMKD in MCI reduced Aβ1-42 (~50%), p-tau181 (~35%) and NfL (~54%); increased glutamate; modulated GRIN1/GRIN2A/GRIN2B/GRIA1; decreased AGEs and NF-κB; MCT2 predicted response	MMKD increased HDL-C, reduced GlycA, partially reversed serum alterations linked to AD, increased BCAA catabolism, and showed serum–CSF correlations suggesting beneficial systemic regulation	MMKD led to favorable changes in body composition, fat distribution and CSF biomarkers; modest weight loss maximizing visceral fat loss while preserving peripheral fat may benefit brain health	MMKD was well tolerated with good compliance and was associated with improved CSF AD biomarker profile, improved peripheral lipid and glucose metabolism, increased cerebral perfusion, and increased cerebral ketone body uptake	Study ongoing; hypothesis: low-carb MMKD will improve sleep health, cognition, and quality of life in MCI individuals	MMKD modulates the mycobiome and fungal–bacterial networks in association with AD biomarkers; specific MCI mycobiome signatures identified	Mediterranean-ketogenic diet effective to reduce migraine frequency/intensity; improved body composition	Improved motor, cognition, and functional independence; effective and safe; multicenter RCTs needed	Olive-oil–based KD is effective and well tolerated; blood ketone monitoring preferred; lower efficacy with prior ACTH and with constipation; continue ≥6 months due to late responders (8.2%)	KEMEPHY did not modify overall gut microbiome diversity; specific taxa shifted (↓Actinobacteriota; ↑Butyricimonas, Odoribacter, Clostridia UCG-014, Ruminococcus); feasible/safe to maintain/modulate microbiome in athletes	App-based Mediterranean-style ketogenic diet with breath-acetone biofeedback outperformed a calorie-restricted low-fat app for weight loss (12–24 weeks) and improved glycemic/liver markers without adverse lipid changes.	VLCKD_MED showed stronger reduction in weight, BMI, fat mass and improvement in gluco‑metabolic parameters vs VLCD_MED over 30 days	Safe and effective for weight loss; promotes non-atherogenic lipid profile; lowers BP; improves fasting glucose	The SKMD could be an effective and safe way to treat patients suffering from MS and the associated NAFLD	100% free of MetS (IDF); SKMD effective and safe; larger/longer comparative trials needed	KD increases hemoglobin, hematocrit, mean corpuscular volume, and serum vitamin B12; no adverse hematological effect detected

## Sheet: Table_S1_matrix
Supplementary Table S1 (matrix view). Standardized methodological extraction — Ketogenic–Mediterranean Diet (KMD) intervention arms.
study_id
first_author
year_pub
country
journal
protocol_name_reported
standardized_group_name
arm_label
study_design
population_desc
n_arm
n_total
age_mean_yrs
age_sd_yrs
bmi_mean_kg_m2
bmi_sd_kg_m2
caloric_level_kcal_day
is_dynamic_calories
caloric_adaptation_adjusted
protein_g_day
carbs_g_day
fat_g_day
protein_pct
carbs_pct
fat_pct
duration_weeks
ketosis_verification
adherence_method
adherence_definition
adherence_result
weight_change_kg
dropout_rate_pct
mild_adverse_events
serious_adverse_events
doi
pmid
manuscript_ref_no
